# Supplementary material for: Design of a Sensitive Extracellular Vesicle Detection Method Utilizing a Surface-Functionalized Power-Free Microchip
Source: Membranes (Basel). 2022 Jun 30;12(7):679. doi: 10.3390/membranes12070679 (PMC9323264; doi:10.3390/membranes12070679)
Supplement: Supplementary file 1 [file membranes-12-00679-s001.zip]

Archive with 1 entries (1 files):
- membranes-1728653-supplementary.pdf
